# Supplementary material for: LDLRAD4 is a potential diagnostic and prognostic biomarker correlated with immune infiltration in myelodysplastic syndromes
Source: Front Genet. 2025 Oct 29;16:1540161. doi: 10.3389/fgene.2025.1540161 (PMC12604824; doi:10.3389/fgene.2025.1540161)
Supplement: Supplementary file 1 [file Table1.xlsx]

## Sheet: Table 1 (1)
id	logFC	AveExpr	t	P.Value	adj.P.Val	B
GPR176	-1.07417	4.42152	-15.492	1.51612630513318e-43	3.46829053562265e-39	87.5884
OR7A5	-1.99629	3.95573	-15.3957	3.99581199482532e-43	4.5704097596812e-39	86.6429
ARPP21	-2.26941	3.79963	-14.5349	2.13781691052525e-39	1.22261749112939e-35	78.2653
LDLRAD4	-1.38986	6.29873	-13.2876	3.93437619000129e-34	1.80005579444939e-30	66.4314
IGHV5-78	-2.5061	3.92734	-13.2559	5.32083747331443e-34	2.02865796732568e-30	66.1367
AKAP12	-2.9027	5.01541	-13.1595	1.33231142309485e-33	4.35399373067397e-30	65.2406
LRIG1	-1.26727	4.21517	-12.9221	1.26214503031064e-32	3.60910371417326e-29	63.0455
DUSP26	-1.19719	4.56551	-12.4928	7.02369510197928e-31	1.78526721280976e-27	59.1219
MME	-3.13022	5.62128	-12.4207	1.37169128857165e-30	3.1378809917365e-27	58.4685
RAG1	-2.72425	4.43281	-12.3023	4.09663749142333e-30	8.51951629580002e-27	57.4004
TP53INP1	-1.32473	7.16832	-12.1829	1.22835756271295e-29	2.34165896705179e-26	56.3285
RAG2	-2.53874	3.78719	-11.8215	3.30741561849815e-28	5.82003382221259e-25	53.1141
LOC101927705	-1.2239	4.18236	-11.7756	5.00715040008272e-28	8.04356393093027e-25	52.7093
VPREB1	-3.39527	6.12501	-11.7699	5.27423758366646e-28	8.04356393093027e-25	52.6586
P2RY14	-3.38676	6.29381	-11.7199	8.27304965849631e-28	1.18283927492351e-24	52.2192
SMAD7	-2.09879	4.60142	-11.7104	9.01789620641575e-28	1.21349055069392e-24	52.1351
NPY	-1.98785	4.38401	-11.6323	1.81791334752338e-27	2.31036587433027e-24	51.4509
VPREB3	-3.27944	5.53039	-11.5419	4.08571585836737e-27	4.91920189347432e-24	50.6605
NPCDR1	-1.33831	4.92253	-11.4895	6.51831527436023e-27	7.45564901081323e-24	50.2047
LINC01013	-2.33955	4.71833	-11.3249	2.81104254239214e-26	2.92297314544375e-23	48.7784
BACH2	-2.15808	5.64132	-11.2364	6.13547352803618e-26	6.10239532292851e-23	48.0168
LOC100129447	-1.63099	4.47347	-11.1614	1.1868291201445e-25	1.13124595635107e-22	47.373
CD79B	-1.38319	5.40003	-11.108	1.89534866700987e-25	1.73431984426071e-22	46.9163
FAM43A	-1.05274	5.21061	-10.8113	2.49430616384545e-24	2.19460568477418e-21	44.402
SH2D4B	-1.44777	3.53799	-10.7811	3.23569007974316e-24	2.74146838015572e-21	44.1482
EBF1	-3.4237	5.24625	-10.65	9.95614729732445e-24	8.13417234191407e-21	43.0519
HMHB1	-1.52607	3.94682	-10.329	1.51175509487569e-22	1.04796695607201e-19	40.3991
PAX5	-2.19995	5.59747	-10.2065	4.20959559093032e-22	2.75139167823206e-19	39.4006
LEF1-AS1	-1.32176	3.77816	-10.0755	1.24942790755503e-21	7.72484130087265e-19	38.34
NID2	-1.59931	4.328	-9.87701	6.39067835389572e-21	3.84718836904522e-18	36.7493
CD24	-2.46441	6.66566	-9.76531	1.5869158113897e-20	9.0755715253377e-18	35.863
FAIM3	-1.06495	5.49016	-9.56336	8.08235594804335e-20	4.29981336435906e-17	34.277
ZC3H12D	-1.35439	6.57437	-9.48965	1.45621769592948e-19	7.40276355824061e-17	33.7035
CHST15	-1.76882	5.55438	-9.42746	2.38775688487145e-19	1.16217715953871e-16	33.2219
C10orf10	-1.35847	5.62617	-9.23301	1.10546331498828e-18	5.16093444768815e-16	31.7297
SKIL	-1.45849	5.32677	-9.20585	1.36708301744474e-18	6.13203747197371e-16	31.5229
LOC101928620	-2.22375	5.05126	-9.07314	3.83640902350711e-18	1.65588099663677e-15	30.5185
SHISA2	-1.28715	3.48705	-8.90494	1.39859326641127e-17	5.61302097586388e-15	29.2597
KIAA0226L	-1.96048	5.87293	-8.86806	1.85330536550085e-17	7.18579890528769e-15	28.9858
CXCR4	-1.43733	10.7738	-8.85954	1.97753699228816e-17	7.53968937259731e-15	28.9227
CD19	-1.11951	4.09277	-8.80051	3.0969994451556e-17	1.14269289205451e-14	28.4863
DNTT	-3.22092	8.93088	-8.21602	2.35062651870823e-15	6.25266653976389e-13	24.2778
LEF1	-1.39778	4.94768	-8.14862	3.82124443187392e-15	9.93349859358498e-13	23.8059
PAG1	-1.54686	8.06847	-8.14129	4.02764797909063e-15	1.03524129404132e-12	23.7548
HHIP	-1.00174	3.5724	-8.04804	7.84774814958262e-15	1.97280315021815e-12	23.1071
FAM129C	-1.14957	4.79602	-7.96589	1.40594708540054e-14	3.31571603356935e-12	22.5411
NR4A3	-1.96488	5.19116	-7.91244	2.04990243535981e-14	4.73672405164555e-12	22.1752
HHIP-AS1	-1.04136	5.00128	-7.90654	2.13670658612175e-14	4.85037822757811e-12	22.1349
PDE4B	-1.59941	7.40803	-7.86547	2.85082125490197e-14	6.27071029107091e-12	21.8551
BC069804	-1.35862	4.58568	-7.7969	4.60210163051722e-14	9.39979258033142e-12	21.3905
KCNK5	1.01894	6.77331	7.70285	8.8328210002263e-14	1.62951300968691e-11	20.7581
FLJ38379	-1.62464	5.89264	-7.52519	2.97880789857349e-13	4.97395689691731e-11	19.5796
PTH2R	2.16052	5.56097	7.39638	7.09744802157961e-13	1.10449810164391e-10	18.7384
ISG20	-1.30404	7.22501	-7.31584	1.21456603866958e-12	1.73652579378783e-10	18.2181
CMTM8	-1.36774	6.24053	-7.31144	1.25052561794347e-12	1.77683379106055e-10	18.1899
LINC01215	-1.37509	5.70362	-7.31025	1.26050070732323e-12	1.77995149263742e-10	18.1822
PPP1R16B	-1.33208	6.88699	-7.14744	3.68122544772473e-12	4.73099513158151e-10	17.1448
TREM1	-1.23428	5.42433	-6.92678	1.52804923219789e-11	1.71221774917158e-09	15.7682
GNPDA1	1.19317	7.88414	6.92483	1.54710336793429e-11	1.71803575945946e-09	15.7562
PLAUR	-1.20092	6.35007	-6.6763	7.37421545986298e-11	6.64143908896951e-09	14.2478
LOC100130458	-1.24176	3.78627	-6.62144	1.03469677807274e-10	8.96580435423943e-09	13.9209
NPTX2	-1.04562	3.85943	-6.48017	2.45070274914094e-10	1.90041613862197e-08	13.0891
LOC100128751	-1.02581	5.85836	-6.45643	2.82874356613244e-10	2.14272641784258e-08	12.9508
UHRF1	-1.08355	10.0044	-6.43396	3.23895049219109e-10	2.35968889997973e-08	12.8202
CTGF	-1.27154	3.92821	-6.20914	1.22995722678469e-09	7.7511023470872e-08	11.535
BHLHE40	-1.03454	6.97774	-6.15031	1.73303364629951e-09	1.04603898925455e-07	11.205
BRE-AS1	-1.64568	5.72926	-6.11438	2.13415112060208e-09	1.24861486022745e-07	11.0047
IGLL1	-1.32907	9.11144	-6.10295	2.27978652959364e-09	1.32031383926542e-07	10.9412
IFITM1	1.01096	8.83387	6.09819	2.34329568209657e-09	1.35366747534448e-07	10.9148
NR4A2	-1.68963	8.64229	-6.09422	2.3975053437007e-09	1.37151241255454e-07	10.8928
RGS1	-1.24603	8.09078	-6.05924	2.93185975431008e-09	1.63209389008596e-07	10.6993
METRNL	-1.35874	6.89211	-6.03537	3.36163799552903e-09	1.84839985964602e-07	10.5678
GIMAP6	1.16674	6.97915	5.9783	4.65371588105798e-09	2.46431491886765e-07	10.2553
IL7R	-1.26475	5.71624	-5.97214	4.81910834251083e-09	2.5284844597082e-07	10.2217
BLNK	-2.04456	7.66276	-5.83721	1.0288840775518e-08	4.92400672763075e-07	9.49335
MS4A3	-1.53948	8.47338	-5.78712	1.35864967403309e-08	6.13027020575561e-07	9.22658
HBG1	2.245	9.03964	5.74549	1.70928149844132e-08	7.46212281647778e-07	9.00637
ELANE	-1.92592	8.90195	-5.71829	1.98452470241068e-08	8.40703464673086e-07	8.86321
MAFF	-1.50593	8.83305	-5.70877	2.09065233472849e-08	8.77536932279797e-07	8.81326
IFIT1	1.56204	7.01814	5.67684	2.48861968179815e-08	1.01202067413425e-06	8.64623
MYLK	-1.01312	5.79346	-5.67669	2.49067861312111e-08	1.01202067413425e-06	8.64544
AREG	-1.41728	6.72745	-5.50867	6.15032354509023e-08	2.23325081615054e-06	7.77977
CSGALNACT1	-1.15459	6.7991	-5.48317	7.04075931545426e-08	2.49712263721444e-06	7.6504
PABPC4L	1.06103	4.48894	5.44068	8.81058680073452e-08	2.96835027472169e-06	7.43594
GPR183	-1.3595	7.62576	-5.2219	2.73279055369858e-07	7.77629980463305e-06	6.35481
EGR3	-1.4709	6.00152	-5.22163	2.73645800958629e-07	7.77629980463305e-06	6.35353
DLK1	1.49642	5.99674	5.18766	3.25110872525441e-07	8.87498367528876e-06	6.18917
CCL20	-1.35677	3.9428	-5.18313	3.32647264109549e-07	9.0483220139953e-06	6.16732
IER3	-1.59959	8.03722	-5.0942	5.19823547582108e-07	1.30819400159387e-05	5.7419
LOC145474	-1.29147	4.93374	-5.0776	5.64612652478332e-07	1.38733394608962e-05	5.66319
DDIT4	-1.2336	9.16948	-5.02449	7.34368645584902e-07	1.72655880127443e-05	5.41295
PCDH9	-1.09906	6.43407	-4.94076	1.1062998815642e-06	2.4239841373722e-05	5.02323
SCN3A	-1.1275	4.08305	-4.93619	1.13111409992133e-06	2.46432058569526e-05	5.00214
SLC16A14	-1.05766	5.67148	-4.73843	2.90838469473844e-06	5.30137117743718e-05	4.10574
ID2	-1.05426	8.32478	-4.72793	3.05524241748483e-06	5.52503759228324e-05	4.05905
PRG2	-1.70719	9.75808	-4.54609	7.06590916416419e-06	0.000110934	3.26566
SERPINB2	-1.24211	4.98822	-4.34537	1.72697423187669e-05	0.00022434	2.42275
CTSG	-1.10666	9.66716	-4.19469	3.30365192727966e-05	0.000381496	1.81299
DPP10	1.11789	4.62031	4.17222	3.63336058469246e-05	0.000411673	1.72373
IFI27	1.20214	6.46211	4.12824	4.37121961473358e-05	0.000481808	1.55037
HBA1	1.48956	10.5104	4.06156	5.76776464898322e-05	0.000598926	1.29073
IRF8	-1.0218	10.1145	-4.00905	7.15591847256489e-05	0.000711734	1.08904
IFI44L	1.19014	7.29039	3.84057	0.000140707	0.00122996	0.458387
TRBV27	1.05939	8.31174	3.78679	0.000173712	0.00145562	0.262417
MAMDC2	1.07694	6.29526	3.38626	0.000771876	0.00485896	-1.11526
CLC	-1.16318	10.9864	-3.18045	0.00157402	0.00861833	-1.76641
HLA-DRB4	-1.06914	6.27833	-2.93561	0.00350264	0.0160574	-2.49018
DEFA1	-1.07142	8.05291	-2.59069	0.00989523	0.0355443	-3.41505
